# Supplementary material for: Inflammasome Proteins Are Reliable Biomarkers of the Inflammatory Response in Aneurysmal Subarachnoid Hemorrhage
Source: Cells. 2024 Aug 17;13(16):1370. doi: 10.3390/cells13161370 (PMC11353247; doi:10.3390/cells13161370)
Supplement: Supplementary file 1 [file cells-13-01370-s001.zip]

Archive with 1 entries (1 files):
- cells-3114115-supplementary.pdf
